# Supplementary material for: Elucidating Defect Behaviors Optimizing the Thermoelectric Performance in PbTe–MgTe Based Materials
Source: Materials (Basel). 2026 Jul 2;19(13):2809. doi: 10.3390/ma19132809 (PMC13363365; doi:10.3390/ma19132809)
Supplement: Supplementary file 1 [file materials-19-02809-s001.zip]

Archive with 1 entries (1 files):
- materials-4351900-supplementary.pdf
